# Supplementary material for: Efficient Synthesis of Glucovanillin and Elucidation of Its Molecular Mechanisms in Ameliorating T2DM via Core Target Modulation and α-Glucosidase Inhibition
Source: Molecules. 2026 Jun 24;31(13):2228. doi: 10.3390/molecules31132228 (PMC13362808; doi:10.3390/molecules31132228)
Supplement: Supplementary file 1 [file molecules-31-02228-s001.zip]

Archive with 1 entries (1 files):
- molecules-4310284-supplementary.pdf
